# Supplementary material for: Gene Expression Signatures Identify Biologically Homogenous Subgroups of Grade 2 Meningiomas
Source: Front Oncol. 2020 Nov 5;10:541928. doi: 10.3389/fonc.2020.541928 (PMC7674612; doi:10.3389/fonc.2020.541928)
Supplement: Supplementary file 4 [file Data_Sheet_1.CSV]

Royalblue	Tan
ACP1	AGO1
ADSS	AHCYL1
ALG8	AHDC1
B4GALT3	AKR1A1
BRIX1	ARID1A
CCDC86	BEND5
CDC23	BSDC1
CNIH4	C1orf123
COIL	C1orf174
CSE1L	CDK11B
DARS	CLSTN1
DCTN5	CMPK1
DKC1	CTNNBIP1
DUSP12	DDOST
EIF3J	DNAJB4
EPRS	DNAJC8
ERAL1	DPYD
GART	DR1
GMPS	DVL1
GNAI1	EIF2B3
GNPAT	EIF3I
GTF3C3	EIF4G3
HSPD1	EMC1
IARS	EPS15
IARS2	ERI3
INTS14	ERMAP
KDM5B	EVI5
KIF2A	EXOSC10
LRRC59	EXTL2
MAGOHB	FBXO42
MAK16	FOXJ3
MARS	GNG12
MCCC2	GPBP1L1
MRPS30	GSTM1
MRPS35	GSTM2
MSH6	GTF2B
NDUFAF5	H6PD
NIPA2	HDAC1
NKIRAS2	HMGCL
NOL11	HP1BP3
NOP2	HYI
NPLOC4	INTS11
PAICS	KDM1A
POLR2D	KPNA6
PPAT	LRRC41
PRCC	LRRC47
PRPF3	MAGOH
PRPF4	MAP3K5
PUS7	MEAF6
RBM34	MT1E
RPN2	MT1M
RRP15	MTF1
SFXN1	MXRA8
SLC31A1	NECAP2
TBCE	NIPAL3
TFB2M	NRDC
TRIM37	OSBPL9
TTI1	PANK4
WDR12	PEF1
XPOT	PIGK
YTHDF1	PIGV
	PLEKHM2
	PLPP3
	PNRC2
	PPCS
	PPIE
	PPP1R8
	PPP3CB
	PRDM2
	PSMB2
	PTP4A2
	PUM1
	RER1
	RERE
	RNF11
	RNF220
	RPA2
	RPF1
	RSBN1
	RSRP1
	S100PBP
	SCMH1
	SCP2
	SDF4
	SELENOF
	SERBP1
	SF3A3
	SH3GLB1
	SLC35E2
	SLC9A1
	SNIP1
	SNRNP40
	SRRM1
	SRSF4
	STX12
	SYF2
	TAF12
	TM2D1
	TMEM35B
	TMEM39B
	TMEM50A
	TMEM53
	TMEM59
	TP73-AS1
	TRAPPC3
	TRIT1
	TTC4
	TXLNA
	UBE4B
	UBR4
	UROD
	USP24
	USP33
	USP48
	VAMP3
	WASF2
	ZBTB48
	ZMPSTE24
	ZMYM4
	ZNHIT6
	ZZZ3
